# Supplementary material for: Magnetic-Field-Assisted Molecular Beam Epitaxy: Engineering of Fe3O4 Ultrathin Films on MgO(111)
Source: Materials (Basel). 2023 Feb 10;16(4):1485. doi: 10.3390/ma16041485 (PMC9964408; doi:10.3390/ma16041485)
Supplement: Supplementary file 1 [file materials-16-01485-s001.zip]

Archive with 1 entries (1 files):
- materials-2186491-supplementary.pdf
